# Supplementary material for: Anti-Osteoclastogenic and Antibacterial Effects of Chlorinated Polyketides from the Beibu Gulf Coral-Derived Fungus Aspergillus unguis GXIMD 02505
Source: Mar Drugs. 2022 Feb 28;20(3):178. doi: 10.3390/md20030178 (PMC8956104; doi:10.3390/md20030178)
Supplement: Supplementary file 1 [file marinedrugs-20-00178-s001.zip]

Archive with 1 entries (1 files):
- marinedrugs-1577167-New-SI.pdf
